# Supplementary material for: Ischemic postconditioning prevents surge of presynaptic glutamate release by activating mitochondrial ATP-dependent potassium channels in the mouse hippocampus
Source: PLoS One. 2019 Apr 12;14(4):e0215104. doi: 10.1371/journal.pone.0215104 (PMC6461229; doi:10.1371/journal.pone.0215104)
Supplement: S1 Dataset — (XLSX) [file pone.0215104.s001.xlsx]

## Sheet: cumulative number of EPSCs
the cumulative number of EPSCs of ischemic perfusion
Number	-5min	-4.5min	-4min	-3.5min	-3min	-2.5min	-2min	-1.5min	-1min	-0.5min	0min	0.5min	1min	1.5min	2min	2.5min	3min	3.5min	4min	4.5min	5min	5.5min	6min	6.5min	7min	7.5min	8min	8.5min	9min	9.5min	10min	10.5min	11min	11.5min	12min	12.5min	13min	13.5min	14min	14.5min	15min	15.5min	16min	16.5min	17min	17.5min	18min	18.5min	19min
1	0	178.899	332.569	399.083	504.587	566.514	637.615	701.835	775.229	915.138	1000	1071.1	1133.03	1178.9	1256.88	1350.92	1403.67	1467.89	1669.72	1745.41	1866.97	1997.71	2133.03	2438.07	2869.27	3536.7	5068.81	7018.35	9061.93	11231.7	13284.4	14607.8	15756.9	16724.8	17610.1	18176.6	18997.7	20027.5	21449.5	22747.7	24071.1	25259.2	26238.5	27353.2	27949.5	28126.1	28383	29555	30580.3
2	0	78.9474	210.526	302.632	401.316	480.263	559.211	657.895	750	855.263	1000	1052.63	1171.05	1269.74	1460.53	1578.95	1763.16	1855.26	1953.95	2032.89	2184.21	2506.58	2835.53	2980.26	3164.47	3335.53	3519.74	3552.63	3605.26	3677.63	3750	3802.63	3881.58	3947.37	4006.58	4026.32	4078.95	4184.21	4282.89	4355.26	4414.47	4500	4532.89	4585.53	4664.47	4782.89	4861.84	4914.47	4980.26
3	0	168.724	366.255	506.173	625.514	716.049	765.432	847.737	905.35	954.733	1000	1049.38	1098.77	1123.46	1144.03	1185.19	1218.11	1259.26	1304.53	1378.6	1448.56	1555.56	1674.9	1823.05	2057.61	2230.45	2810.7	3370.37	4530.86	7176.95	9572.02	9740.74	9748.97	9761.32	9781.89	9790.12	10172.8	10563.8	12679	14637.9	16428	18107	19724.3	21460.9	23119.3	24666.7	26366.3	28131.7	29909.5
4	0	80.0821	139.63	197.125	285.421	381.93	552.361	679.671	794.661	907.598	1000	1061.6	1166.32	1400.41	1492.81	1564.68	1864.48	2156.06	2488.71	2607.8	2722.79	2831.62	2911.7	3014.37	4248.46	5864.48	7365.5	7537.99	7593.43	7652.98	7694.05	7790.55	7897.33	8010.27	8071.87	8100.62	8147.84	8176.59	8209.45	8225.87	8232.03	8254.62	8264.89	8277.21	8281.31	8291.58	8303.9	8318.28	8326.49
5	0	66.1578	166.667	293.893	390.585	502.545	636.132	772.265	865.14	958.015	1000	1048.35	1090.33	1123.41	1151.4	1174.3	1221.37	1257	1283.72	1300.25	1319.34	1366.41	1525.45	1814.25	2414.76	2950.38	3085.24	3344.78	3589.06	3899.49	4221.37	4735.37	5147.58	5603.05	6043.26	6484.73	6874.05	7257	7583.97	7823.16	8005.09	8361.32	8834.61	9255.73	9811.7	10459.3	11031.8	11488.5	12001.3
6	0	80.2139	235.294	438.503	550.802	737.968	812.834	866.31	914.439	967.914	1000	1048.13	1122.99	1165.78	1197.86	1251.34	1320.86	1368.98	1422.46	1443.85	1556.15	1700.53	1748.66	1759.36	1796.79	1834.22	2203.21	2288.77	3224.6	3304.81	5379.68	6860.96	7096.26	7283.42	8978.61	11764.7	14524.1	16951.9	17037.4	17117.6	17213.9	17278.1	17352.9	19090.9	21705.9	24101.6	26331.6	28593.6	31149.7
7	0	83.871	277.419	425.806	496.774	632.258	696.774	754.839	870.968	929.032	1000	1077.42	1129.03	1212.9	1367.74	1600	1735.48	1922.58	2380.65	2606.45	2800	3019.35	3283.87	4019.35	5329.03	6400	7864.52	9858.06	13716.1	17806.5	20483.9	22000	23045.2	23961.3	24593.5	25161.3	25780.6	26258.1	26793.5	27058.1	27200	27238.7	27309.7	27354.8	27432.3	27522.6	27632.3	27716.1	27780.6
8	0	134.615	192.308	346.154	384.615	461.538	538.462	673.077	769.231	846.154	1000	1153.85	1307.69	1500	1692.31	1865.38	2076.92	2250	2576.92	2884.62	3673.08	4096.15	4903.85	5769.23	7115.38	9480.77	14557.7	17230.8	21211.5	24788.5	27269.2	28750	29634.6	29961.5	30153.8	30346.2	30423.1	30538.5	30634.6	30769.2	30884.6	30980.8	31057.7	31211.5	31403.8	31480.8	31576.9	31673.1	31961.5
9	0	75.4717	283.019	339.623	396.226	509.434	603.774	735.849	849.057	886.792	1000	1037.74	1056.6	1169.81	1207.55	1415.09	1679.25	2566.04	2905.66	3245.28	3433.96	3849.06	4943.4	5867.92	6905.66	7981.13	8735.85	9433.96	10377.4	11830.2	14018.9	15792.5	17132.1	18226.4	19000	19735.8	20358.5	20886.8	21452.8	21867.9	22396.2	22962.3	23245.3	23811.3	24471.7	25000	25566	25924.5	26301.9
10	0	138.889	252.137	339.744	438.034	542.735	647.436	756.41	844.017	944.444	1000	1017.09	1051.28	1096.15	1123.93	1138.89	1153.85	1166.67	1198.72	1279.91	1867.52	2399.57	2903.85	3008.55	3008.55	3664.53	4155.98	4155.98	4155.98	4155.98	4155.98	4155.98	4155.98	4158.12	4181.62	4181.62	4198.72	4198.72	4200.85	4297.01	4416.67	4561.97	4619.66	4619.66	4619.66	4619.66	4619.66	4619.66	4619.66
11	0	102.564	205.128	269.231	405.983	628.205	747.863	833.333	901.709	965.812	1000	1059.83	1132.48	1222.22	1320.51	1435.9	1773.5	2303.42	2709.4	3162.39	4064.1	4393.16	5611.11	6230.77	7034.19	8405.98	9888.89	11239.3	12696.6	12786.3	12820.5	12837.6	12841.9	12841.9	12841.9	12841.9	12841.9	12841.9	12841.9	12841.9	12846.2	12846.2	12846.2	12846.2	12846.2	12846.2	12846.2	12846.2	12846.2
[truncated: 5 more columns]

## Sheet: death cell stain and EPSC
Correlation between cumulative EPSCs(20min) occurrence and death cell number in hippocampal CA1 area.
Number	number of death cells	%EPSC(20min)
1	252	32811.9
2	202	5144.74
3	208	33321
4	90	8349.08
5	196	13533.1
6	248	35438.5
7	278	27890.3
8	242	32307.7
9	198	27188.7
10	164	4619.66
11	198	12846.2

## Sheet: cumulative EPSCs control_PostC
the cumulative number of EPSCs of control and PostC group, which were expressed as a percent of EPSCs during the 5 min before ischemia
Number	Group	-5min	-4.5min	-4min	-3.5min	-3min	-2.5min	-2min	-1.5min	-1min	-0.5min	0min	0.5min	1min	1.5min	2min	2.5min	3min	3.5min	4min	4.5min	5min	5.5min	6min	6.5min	7min	7.5min	8min	8.5min	9min	9.5min	10min	10.5min	11min	11.5min	12min	12.5min	13min	13.5min	14min	14.5min	15min	15.5min	16min	16.5min	17min	17.5min	18min	18.5min
1	control	0	108.696	202.899	260.87	333.333	420.29	601.449	731.884	797.101	891.304	1000	1108.7	1202.9	1260.87	1333.33	1420.29	1601.45	1731.88	1797.1	1855.07	1898.55	2043.48	2224.64	2550.72	2695.65	2876.81	3202.9	3695.65	4652.17	9137.68	12652.2	15478.3	17282.6	18702.9	20029	21833.3	23253.6	24579.7	25934.8	26558	27007.2	27413	27673.9	27963.8	28318.8	28565.2	28775.4	28905.8
2	control	0	78.2609	147.826	243.478	339.13	486.957	608.696	721.739	800	895.652	1000	1069.57	1156.52	1173.91	1243.48	1373.91	1460.87	1643.48	1869.57	2086.96	2295.65	2478.26	2704.35	2921.74	3147.83	4000	5982.61	9086.96	12817.4	18687	24460.9	29800	32660.9	34173.9	34634.8	34930.4	35347.8	35773.9	36200	36530.4	36973.9	37330.4	37695.7	37982.6	38330.4	38573.9	38739.1	38921.7
3	control	0	57.6923	173.077	192.308	250	346.154	461.538	692.308	826.923	884.615	1000	1096.15	1230.77	1423.08	1538.46	1653.85	1846.15	2134.62	2403.85	2596.15	2788.46	2884.62	2961.54	3538.46	4884.62	9307.69	17384.6	27576.9	37769.2	41019.2	42576.9	45057.7	46788.5	48153.8	51673.1	54961.5	57557.7	59961.5	61615.4	63480.8	65134.6	66615.4	67634.6	68615.4	69230.8	69750	70153.8	70615.4
4	control	0	340.659	406.593	531.136	560.44	637.363	809.524	864.469	923.077	970.696	1000	1036.63	1080.59	1322.34	1428.57	1534.8	1608.06	1710.62	1853.48	1926.74	2029.3	2172.16	2542.12	3014.65	4838.83	8300.37	11710.6	15263.7	18575.1	21681.3	24487.2	27109.9	29348	30564.1	31348	32421.2	33340.7	34109.9	35051.3	35780.2	36296.7	36945.1	37197.8	37461.5	37666.7	37882.8	38047.6	38139.2
5	control	0	240.223	351.955	452.514	491.62	608.939	709.497	782.123	843.575	916.201	1000	1061.45	1100.56	1145.25	1223.46	1335.2	1469.27	1581.01	1715.08	1832.4	1966.48	2435.75	2854.75	3407.82	4279.33	5039.11	6748.6	12011.2	17273.7	22882.7	28396.6	32871.5	36793.3	40983.2	44575.4	46938.5	48217.9	49055.9	50067	50586.6	50826.8	50944.1	51173.2	51335.2	51597.8	51715.1	51860.3	51977.7
6	control	0	72.0721	162.162	270.27	396.396	495.495	558.559	702.703	765.766	900.901	1000	1063.06	1207.21	1270.27	1405.41	1504.5	1558.56	1630.63	1693.69	1738.74	1819.82	2063.06	2216.22	2549.55	2819.82	3765.77	5396.4	7810.81	9936.94	11982	16045	24558.6	34054.1	43045	50423.4	54459.5	56729.7	57837.8	58252.3	58567.6	58711.7	58792.8	58882.9	59027	59135.1	59234.2	59378.4	59567.6
7	control	0	132.911	259.494	424.051	512.658	588.608	670.886	746.835	816.456	905.063	1000	1082.28	1158.23	1291.14	1430.38	1525.32	1696.2	1962.03	2164.56	2430.38	2544.3	2689.87	3006.33	5291.14	7246.84	9164.56	11822.8	16139.2	21702.5	27613.9	32525.3	37050.6	41500	45930.4	50841.8	54493.7	57867.1	60936.7	64310.1	66341.8	67050.6	67557	67848.1	68113.9	68430.4	69000	69506.3	69797.5
8	control	0	44.586	191.083	375.796	496.815	579.618	668.79	770.701	821.656	898.089	1000	1057.32	1127.39	1184.71	1210.19	1261.15	1331.21	1394.9	1445.86	1509.55	1560.51	1662.42	1872.61	2503.18	3229.3	9343.95	13547.8	17343.9	21293	24853.5	27012.7	29382.2	31216.6	33159.2	34968.2	36535	37700.6	38280.3	38541.4	38840.8	39006.4	39133.8	39197.5	39286.6	39331.2	39350.3	39369.4	39382.2
9	control	0	92.3913	239.13	315.217	396.739	516.304	663.043	750	831.522	918.478	1000	1081.52	1163.04	1271.74	1608.7	2048.91	2222.83	2326.09	2461.96	2559.78	2690.22	2972.83	3576.09	4630.43	5228.26	5896.74	7081.52	8244.57	10385.9	12717.4	15679.3	20402.2	24869.6	28717.4	31429.3	32983.7	34565.2	35972.8	37212	38315.2	39163	39744.6	40130.4	40375	41038	41440.2	41722.8	42032.6
10	control	0	159.42	246.377	333.333	463.768	579.71	695.652	782.609	855.072	898.551	1000	1072.46	1130.43	1231.88	1304.35	1318.84	1681.16	1840.58	1956.52	2159.42	2594.2	3304.35	4362.32	5840.58	7608.7	11869.6	23275.4	35434.8	46202.9	53623.2	59405.8	63318.8	66101.4	67159.4	67536.2	67637.7	68058	68507.2	68840.6	68985.5	69029	69130.4	69159.4	69173.9	69231.9	69275.4	69289.9	69318.8
1	PostC	0	152.542	305.085	389.831	491.525	576.271	644.068	762.712	796.61	864.407	1000	1101.69	1220.34	1322.03	1423.73	1508.47	1559.32	1593.22	1610.17	1644.07	1762.71	1966.1	2406.78	3067.8	5101.69	8915.25	10610.2	11288.1	11610.2	11728.8	11762.7	11796.6	11796.6	11864.4	11932.2	11949.2	12084.7	12101.7	12118.6	12135.6	12169.5	12203.4	12288.1	12322	12389.8	12457.6	12593.2	12711.9
2	PostC	0	120	280	420	440	500	540	620	700	860	1000	1140	1200	1380	1480	1700	2080	2280	2460	2620	2860	2980	3480	4060	4620	6260	9140	9420	9560	9900	10280	10540	10720	10860	11020	11100	11360	11440	11520	11640	11740	11820	11900	11920	11920	11980	12020	12080
3	PostC	0	149.733	229.947	299.465	363.636	401.07	540.107	663.102	780.749	914.439	1000	1096.26	1160.43	1165.78	1181.82	1197.86	1208.56	1219.25	1229.95	1235.29	1240.64	1251.34	1262.03	1283.42	1625.67	6647.06	10727.3	14144.4	16861	17085.6	17224.6	17320.9	17390.4	17406.4	17427.8	17433.2	17454.5	17465.2	17508	17540.1	17598.9	17673.8	17748.7	17807.5	17861	17957.2	17984	18026.7
4	PostC	0	98.5915	225.352	295.775	373.239	507.042	633.803	704.225	781.69	915.493	1000	1133.8	1260.56	1316.9	1401.41	1457.75	1542.25	1669.01	1718.31	1760.56	1802.82	1845.07	1908.45	2119.72	2366.2	2725.35	3676.06	5161.97	7373.24	8225.35	9176.06	10577.5	11429.6	11845.1	12190.1	12309.9	12457.7	12662	12711.3	12739.4	12774.6	12901.4	12922.5	13000	13042.3	13056.3	13070.4	13105.6
5	PostC	0	108.911	237.624	356.436	435.644	564.356	643.564	762.376	831.683	920.792	1000	1049.5	1099.01	1207.92	1237.62	1376.24	1396.04	1495.05	1524.75	1524.75	1544.55	1594.06	1613.86	2128.71	2306.93	3435.64	5594.06	7623.76	9178.22	11336.6	13366.3	14920.8	16267.3	16782.2	17009.9	17108.9	17138.6	17168.3	17178.2	17178.2	17178.2	17217.8	17217.8	17237.6	17247.5	17257.4	17267.3	17297
6	PostC	0	112.903	274.194	290.323	451.613	580.645	677.419	725.806	822.581	967.742	1000	1048.39	1177.42	1274.19	1306.45	1370.97	1451.61	1500	1532.26	1774.19	1935.48	2225.81	3274.19	7080.65	8887.1	10338.7	11064.5	12161.3	12854.8	13129	13483.9	13532.3	13596.8	13677.4	13725.8	13790.3	13871	13887.1	13919.4	13919.4	13935.5	13967.7	14032.3	14096.8	14306.5	14661.3	14758.1	14871
7	PostC	0	83.3333	180.556	250	388.889	472.222	555.556	666.667	777.778	875	1000	1083.33	1152.78	1180.56	1194.44	1208.33	1222.22	1236.11	1250	1263.89	1375	1416.67	1486.11	1847.22	2930.56	6291.67	10986.1	13986.1	14888.9	15152.8	15277.8	15305.6	15347.2	15388.9	15416.7	15430.6	15444.4	15458.3	15486.1	15513.9	15527.8	15541.7	15555.6	15597.2	15638.9	15694.4	15736.1	15750
8	PostC	0	68.5921	166.065	252.708	346.57	407.942	458.484	577.617	714.801	823.105	1000	1122.74	1191.34	1231.05	1285.2	1436.82	1512.64	1592.06	1714.8	1815.88	2014.44	2545.13	3361.01	4371.84	5415.16	6916.97	9299.64	11693.1	13433.2	14866.4	15657	15963.9	16227.4	16747.3	17328.5	17501.8	17574	17617.3	17678.7	17805.1	17913.4	17949.5	18018.1	18068.6	18093.9	18155.2	18256.3	18353.8
9	PostC	0	17.2414	68.9655	317.241	465.517	682.759	751.724	800	834.483	875.862	1000	1058.62	1100	1151.72	1179.31	1203.45	1217.24	1258.62	1296.55	1313.79	1327.59	1341.38	1351.72	1375.86	1393.1	1448.28	1851.72	2427.59	4341.38	6696.55	8206.9	9358.62	11713.8	13224.1	14375.9	15762.1	16986.2	18024.1	18544.8	18858.6	19224.1	19465.5	19662.1	19844.8	20020.7	20113.8	20224.1	20420.7
10	PostC	0	92.6829	239.024	317.073	439.024	565.854	643.902	736.585	829.268	917.073	1000	1073.17	1204.88	1326.83	1492.68	1600	1756.1	1917.07	2039.02	2219.51	2370.73	2492.68	2673.17	2824.39	3473.17	7175.61	9048.78	10004.9	10409.8	10712.2	10961	11117.1	11253.7	11370.7	11458.5	11551.2	11619.5	11726.8	11809.8	11878	11985.4	12068.3	12117.1	12175.6	12243.9	12297.6	12336.6	12395.1
[truncated: 21 more columns]

## Sheet: DZX_5HD+PostC_5HD+DZX_5HD
the cumulative number of EPSCs of DZX, 5HD+PostC, 5HD+DZX and 5HD group, which were expressed as a percent of EPSCs during the 5 min before ischemia
Number	Group	-5min	-4.5min	-4min	-3.5min	-3min	-2.5min	-2min	-1.5min	-1min	-0.5min	0min	0.5min	1min	1.5min	2min	2.5min	3min	3.5min	4min	4.5min	5min	5.5min	6min	6.5min	7min	7.5min	8min	8.5min	9min	9.5min	10min	10.5min	11min	11.5min	12min	12.5min	13min	13.5min	14min	14.5min	15min	15.5min	16min	16.5min	17min	17.5min	18min	18.5min
1	DZX	0	90.566	184.906	305.66	350.943	456.604	547.17	660.377	732.075	856.604	1000	1128.3	1298.11	1539.62	1690.57	1773.58	1898.11	1988.68	2101.89	2188.68	2328.3	2592.45	2909.43	3615.09	4467.92	5973.58	6649.06	7550.94	9886.79	12071.7	14494.3	15162.3	15434	15732.1	15852.8	15886.8	15947.2	15981.1	16018.9	16060.4	16124.5	16215.1	16301.9	16411.3	16550.9	16728.3	16966	17332.1
2	DZX	0	71.4286	164.286	307.143	450	550	628.571	735.714	835.714	914.286	1000	1050	1164.29	1257.14	1271.43	1292.86	1307.14	1314.29	1435.71	1550	1885.71	2085.71	3150	7378.57	11114.3	15764.3	16421.4	17278.6	17685.7	18100	18514.3	18857.1	19135.7	19371.4	19664.3	19821.4	19914.3	19992.9	20064.3	20128.6	20178.6	20192.9	20221.4	20228.6	20242.9	20257.1	20257.1	20264.3
3	DZX	0	151.786	236.607	312.5	379.464	455.357	513.393	582.589	714.286	872.768	1000	1136.16	1267.86	1339.29	1377.23	1439.73	1470.98	1504.46	1522.32	1553.57	1665.18	1776.79	2035.71	2377.23	2763.39	3343.75	4622.77	6772.32	8839.29	9845.98	10569.2	11350.4	12013.4	12433	12714.3	12930.8	13145.1	13350.4	13529	13705.4	13937.5	14167.4	14397.3	14511.2	14645.1	14821.4	14935.3	15024.6
4	DZX	0	151.515	181.818	212.121	313.131	484.848	565.657	585.859	777.778	878.788	1000	1191.92	1353.54	1535.35	1737.37	1838.38	1878.79	1909.09	1939.39	1989.9	2060.61	2202.02	2343.43	2525.25	3171.72	4030.3	7292.93	8141.41	8373.74	8676.77	8929.29	9121.21	9272.73	9515.15	9898.99	10222.2	10363.6	10636.4	10757.6	10808.1	10828.3	10838.4	10868.7	10868.7	10868.7	10868.7	10868.7	10878.8
5	DZX	0	76.9231	256.41	435.897	538.462	666.667	743.59	846.154	897.436	974.359	1000	1051.28	1128.21	1230.77	1282.05	1358.97	1384.62	1410.26	1435.9	1461.54	1512.82	1512.82	1564.1	1641.03	1666.67	1897.44	2128.21	3615.38	4692.31	5897.44	7846.15	8410.26	8461.54	8948.72	9358.97	9564.1	9589.74	9615.38	9692.31	9717.95	9871.79	9948.72	10000	10051.3	10076.9	10102.6	10205.1	10282.1
6	DZX	0	97.6139	175.705	329.718	555.315	723.427	817.787	853.579	894.794	942.516	1000	1168.11	1274.4	1308.03	1328.63	1341.65	1349.24	1352.49	1359	1381.78	1621.48	2426.25	3409.98	4480.48	5595.44	6617.14	6824.3	6964.21	7233.19	7567.25	7922.99	8143.17	8375.27	8550.98	8630.15	8676.79	8709.33	8737.53	8750.54	8764.64	8775.49	8786.33	8792.84	8811.28	8835.14	8847.07	8869.85	8882.86
7	DZX	0	58.0046	118.329	194.896	238.979	338.747	408.353	647.332	735.499	872.39	1000	1146.17	1301.62	1371.23	1415.31	1452.44	1480.28	1519.72	1552.2	1582.37	1756.38	1874.71	2155.45	2361.95	3129.93	5034.8	7197.22	9227.38	11007	12011.6	13039.4	13865.4	14315.5	14700.7	15016.2	15320.2	15575.4	15793.5	16037.1	16324.8	16670.5	17071.9	17484.9	17705.3	17886.3	17983.8	18078.9	18127.6
8	DZX	0	99.6564	209.622	309.278	391.753	487.973	556.701	670.103	821.306	893.471	1000	1065.29	1123.71	1171.82	1223.37	1250.86	1285.22	1388.32	1580.76	1704.47	1793.81	1852.23	1910.65	1975.95	2024.05	2082.47	3075.6	4254.3	6659.79	9171.82	11206.2	12560.1	13694.2	14563.6	15374.6	15924.4	16429.6	16742.3	16979.4	17134	17343.6	17580.8	17721.6	17855.7	17931.3	18065.3	18140.9	18285.2
9	DZX	0	65.1466	195.44	247.557	325.733	410.423	508.143	550.489	710.098	970.684	1000	1117.26	1172.64	1208.47	1214.98	1228.01	1234.53	1257.33	1270.36	1325.73	1351.79	1371.34	1384.36	1426.71	1446.25	2557	3729.64	5804.56	8055.37	10475.6	12013	12811.1	13501.6	14159.6	14853.4	15498.4	15798	16032.6	16202	16348.5	16540.7	16645	16788.3	16908.8	16983.7	17058.6	17117.3	17192.2
10	DZX	0	135.714	300	378.571	450	535.714	635.714	750	800	864.286	1000	1150	1221.43	1278.57	1357.14	1435.71	1450	1471.43	1478.57	1485.71	1500	1578.57	1785.71	2050	2778.57	4478.57	6414.29	6885.71	7314.29	7764.29	8221.43	8864.29	9014.29	9092.86	9171.43	9192.86	9214.29	9235.71	9250	9257.14	9292.86	9300	9300	9300	9314.29	9342.86	9364.29	9371.43
1	5HD+PostC	0	143.713	227.545	287.425	335.329	401.198	544.91	730.539	814.371	898.204	1000	1119.76	1263.47	1305.39	1341.32	1359.28	1383.23	1425.15	1449.1	1526.95	1904.19	2023.95	2101.8	2437.13	2934.13	3556.89	4167.66	5856.29	7520.96	8245.51	9059.88	9419.16	9634.73	9736.53	9838.32	9934.13	10024	10035.9	10041.9	10047.9	10047.9	10071.9	10101.8	10143.7	10155.7	10209.6	10263.5	10341.3
2	5HD+PostC	0	92.8962	240.437	316.94	398.907	519.126	666.667	754.098	836.066	918.033	1000	1109.29	1448.09	1890.71	2065.57	2169.4	2306.01	2404.37	2535.52	2819.67	3426.23	4486.34	5087.43	5759.56	6950.82	8120.22	10273.2	12617.5	15595.6	20344.3	24836.1	28704.9	31431.7	32994.5	34584.7	36000	37245.9	38355.2	39207.7	39792.3	40180.3	40426.2	41092.9	41497.3	41781.4	42092.9	42311.5	42420.8
3	5HD+PostC	0	68.9655	137.931	206.897	241.379	413.793	482.759	551.724	724.138	827.586	1000	1034.48	1137.93	1172.41	1172.41	1379.31	1448.28	1482.76	1517.24	1551.72	1724.14	1758.62	1793.1	1862.07	2310.34	10724.1	11137.9	11137.9	11206.9	11275.9	11379.3	11448.3	11620.7	11862.1	12000	12137.9	12379.3	12482.8	12827.6	13000	13137.9	13310.3	13379.3	13517.2	13931	14069	14103.4	14103.4
4	5HD+PostC	0	85.7143	114.286	228.571	371.429	542.857	685.714	800	828.571	885.714	1000	1085.71	1257.14	1457.14	1885.71	2085.71	2400	2714.29	2971.43	3342.86	3628.57	3800	4057.14	4371.43	4714.29	5200	7057.14	11114.3	14685.7	18057.1	20514.3	22571.4	24571.4	26114.3	27200	27657.1	27742.9	28057.1	28228.6	28571.4	28685.7	29114.3	29457.1	29800	30371.4	30771.4	31571.4	32028.6
5	5HD+PostC	0	122.34	234.043	313.83	377.66	452.128	585.106	712.766	813.83	904.255	1000	1154.26	1255.32	1335.11	1409.57	1436.17	1484.04	1515.96	1675.53	1755.32	1829.79	1946.81	2079.79	2430.85	3037.23	6053.19	10207.4	14095.7	15787.2	16446.8	16893.6	17425.5	18175.5	18920.2	19430.9	19936.2	20308.5	20803.2	21079.8	21186.2	21292.6	21345.7	21383	21436.2	21500	21585.1	21643.6	21691.5
6	5HD+PostC	0	102.041	193.878	275.51	367.347	438.776	561.224	663.265	806.122	887.755	1000	1132.65	1295.92	1428.57	1602.04	1744.9	2010.2	2122.45	2438.78	3530.61	4938.78	6724.49	8306.12	10612.2	13265.3	16316.3	20316.3	26877.6	35061.2	44561.2	53642.9	59775.5	65744.9	69071.4	71418.4	72520.4	73367.3	73898	74193.9	74510.2	74714.3	74826.5	74959.2	75061.2	75183.7	75326.5	75367.3	75459.2
7	5HD+PostC	0	66.6667	150	166.667	250	366.667	416.667	650	800	866.667	1000	1150	1250	1350	1466.67	1516.67	1633.33	1733.33	1850	1900	2016.67	2033.33	2266.67	2550	3000	7366.67	10000	11933.3	14066.7	16250	17783.3	18850	19700	19900	20066.7	20200	20350	20433.3	20483.3	20533.3	20600	20666.7	20733.3	20800	20816.7	20850	20866.7	20900
8	5HD+PostC	0	84.7458	101.695	152.542	245.763	305.085	381.356	449.153	805.085	864.407	1000	1050.85	1186.44	1245.76	1381.36	1500	1635.59	1720.34	1796.61	1932.2	2000	2093.22	2152.54	2254.24	2483.05	2635.59	2991.53	3644.07	9762.71	15745.8	21881.4	24915.3	26271.2	27000	29025.4	31347.5	32542.4	32889.8	33042.4	33076.3	33152.5	33271.2	33313.6	33355.9	33415.3	33483.1	33542.4	33618.6
9	5HD+PostC	0	136.364	267.677	398.99	520.202	606.061	656.566	742.424	792.929	883.838	1000	1141.41	1277.78	1378.79	1444.44	1515.15	1575.76	1616.16	1686.87	1843.43	1959.6	2353.54	2858.59	3323.23	3621.21	3772.73	4196.97	5257.58	8116.16	11899	14424.2	15762.6	16994.9	17691.9	18045.5	18399	18737.4	18949.5	19131.3	19303	19474.7	19570.7	19697	19843.4	20121.2	20277.8	20388.9	20515.2
10	5HD+PostC	0	84.507	183.099	253.521	380.282	507.042	605.634	690.141	816.901	915.493	1000	1098.59	1169.01	1267.61	1352.11	1450.7	1478.87	1521.13	1746.48	1971.83	2323.94	2661.97	2887.32	3112.68	3464.79	3802.82	4366.2	5042.25	5774.65	8549.3	11845.1	15267.6	17084.5	18746.5	20028.2	20957.7	21394.4	21605.6	21633.8	21732.4	21816.9	21929.6	22070.4	22211.3	22366.2	22521.1	22591.5	22732.4
1	5HD+DZX	0	100.917	174.312	302.752	394.495	532.11	623.853	706.422	798.165	908.257	1000	1036.7	1137.61	1183.49	1266.06	1348.62	1422.02	1513.76	1660.55	1825.69	1990.83	2642.2	3495.41	4412.84	5110.09	7256.88	14834.9	18761.5	21889.9	23348.6	24633	25899.1	26844	27807.3	28477.1	29220.2	29917.4	30990.8	32550.5	33880.7	34789	35449.5	35844	36752.3	36889.9	36981.7	37146.8	37238.5
2	5HD+DZX	0	75.2688	193.548	284.946	344.086	413.978	478.495	607.527	752.688	908.602	1000	1107.53	1236.56	1290.32	1381.72	1478.49	1548.39	1688.17	1817.2	1870.97	1962.37	2059.14	2129.03	2268.82	2505.38	2822.58	4844.09	8967.74	14467.7	19489.2	21387.1	23043	25559.1	29177.4	32354.8	35741.9	38639.8	41112.9	43059.1	44865.6	46193.5	47236.6	47978.5	48548.4	49209.7	49779.6	50478.5	50752.7
3	5HD+DZX	0	94.5274	203.98	288.557	373.134	422.886	527.363	636.816	781.095	910.448	1000	1079.6	1203.98	1328.36	1427.86	1472.64	1502.49	1537.31	1582.09	1592.04	1651.74	1706.47	1761.19	2139.3	3611.94	6323.38	10557.2	15039.8	18592	20432.8	22000	23089.6	23582.1	23890.5	24253.7	24671.6	25572.1	26333.3	26935.3	27228.9	27388.1	27507.5	27582.1	27631.8	27796	27950.2	28069.7	28184.1
4	5HD+DZX	0	120.12	201.201	270.27	339.339	393.393	504.505	759.76	816.817	891.892	1000	1132.13	1225.23	1267.27	1306.31	1360.36	1516.52	1732.73	1936.94	2369.37	3195.2	5747.75	8516.52	11300.3	13438.4	15474.5	17456.5	19426.4	21165.2	22597.6	23897.9	25186.2	26393.4	27426.4	28405.4	29267.3	30153.2	30970	31516.5	31903.9	32216.2	32423.4	32621.6	32819.8	33012	33129.1	33234.2	33306.3
5	5HD+DZX	0	90.9091	151.515	282.828	363.636	464.646	595.96	676.768	757.576	858.586	1000	1101.01	1161.62	1262.63	1696.97	1757.58	1838.38	1888.89	2030.3	2222.22	2656.57	3040.4	3797.98	4767.68	6030.3	8090.91	15757.6	17525.3	18494.9	19141.4	19868.7	20404	20919.2	21383.8	21757.6	22111.1	22494.9	22868.7	23131.3	23444.4	23717.2	23838.4	24030.3	24161.6	24282.8	24414.1	24515.2	24697
6	5HD+DZX	0	250	305.556	430.556	527.778	652.778	708.333	736.111	847.222	888.889	1000	1055.56	1097.22	1194.44	1263.89	1402.78	1513.89	1666.67	1777.78	1847.22	1902.78	2000	2138.89	2361.11	2708.33	5416.67	8194.44	10805.6	13055.6	14736.1	16055.6	17111.1	17833.3	18208.3	18472.2	18888.9	19180.6	19430.6	19555.6	19736.1	19819.4	19916.7	20055.6	20111.1	20194.4	20305.6	20416.7	20486.1
7	5HD+DZX	0	71.0383	147.541	174.863	207.65	349.727	464.481	590.164	721.311	836.066	1000	1240.44	1322.4	1371.58	1426.23	1453.55	1524.59	1808.74	1890.71	1950.82	1989.07	2065.57	2158.47	2240.44	2295.08	2737.7	3180.33	3819.67	5295.08	9530.05	12874.3	15251.4	17704.9	19792.3	21508.2	22896.2	23628.4	24169.4	24448.1	24595.6	24704.9	24776	24896.2	24978.1	25032.8	25065.6	25153	25207.7
8	5HD+DZX	0	76.3889	208.333	305.556	402.778	486.111	555.556	680.556	805.556	916.667	1000	1111.11	1229.17	1298.61	1388.89	1465.28	1569.44	1659.72	1750	1826.39	1930.56	2006.94	2111.11	2201.39	2291.67	3118.06	5472.22	9138.89	12472.2	14895.8	16750	18222.2	19027.8	19854.2	20847.2	22423.6	23347.2	24027.8	24548.6	24986.1	25180.6	25298.6	25347.2	25375	25430.6	25437.5	25444.4	25465.3
9	5HD+DZX	0	98.9011	175.824	241.758	351.648	461.538	538.462	703.297	813.187	945.055	1000	1109.89	1186.81	1219.78	1230.77	1274.73	1307.69	1318.68	1340.66	1351.65	1362.64	1373.63	1373.63	1505.49	1692.31	2505.49	7538.46	9472.53	10285.7	13648.4	16472.5	21747.3	25329.7	27329.7	28604.4	28659.3	28714.3	28769.2	28780.2	28835.2	28835.2	28846.2	28868.1	28868.1	28868.1	28879.1	28901.1	28978
10	5HD+DZX	0	60.6061	159.091	257.576	310.606	356.061	409.091	500	621.212	689.394	1000	1636.36	2439.39	3053.03	3363.64	3515.15	3621.21	3757.58	3946.97	4189.39	4409.09	4780.3	5068.18	5363.64	5636.36	6053.03	7780.3	9765.15	11098.5	15462.1	20530.3	24659.1	27113.6	29136.4	30795.5	32159.1	33568.2	33916.7	34045.5	34113.6	34166.7	34310.6	34447	34643.9	34901.5	35121.2	35386.4	35606.1
1	5HD	0	111.675	228.426	497.462	548.223	588.832	644.67	730.964	832.487	913.706	1000	1050.76	1086.29	1137.06	1177.66	1213.2	1274.11	1431.47	1802.03	2000	2304.57	3345.18	4538.07	6035.53	10873.1	15934	21340.1	26751.3	30670.1	33299.5	35411.2	37010.2	37928.9	38563.5	39101.5	39512.7	39807.1	40157.4	40421.3	40873.1	41086.3	41233.5	41289.3	41314.7	41370.6	41390.9	41436.5	41467
2	5HD	0	105.263	187.97	293.233	368.421	451.128	563.91	646.617	759.398	872.18	1000	1060.15	1127.82	1210.53	1308.27	1413.53	1511.28	1593.98	1699.25	1819.55	1864.66	1902.26	1924.81	2375.94	2518.8	2646.62	8300.75	13586.5	17105.3	20345.9	23909.8	27045.1	28947.4	30330.8	31338.3	32127.8	32699.2	32939.8	33127.8	33330.8	33518.8	33571.4	33624.1	33654.1	33691.7	33706.8	33729.3	33751.9
3	5HD	0	137.255	294.118	431.373	509.804	607.843	705.882	823.529	901.961	960.784	1000	1156.86	1274.51	1411.76	1588.24	1686.27	1725.49	1745.1	1823.53	2019.61	2254.9	2333.33	2431.37	2568.63	2666.67	3274.51	5568.63	8333.33	10882.4	13411.8	19568.6	26313.7	30647.1	33294.1	35176.5	36333.3	37058.8	37451	37725.5	38078.4	38568.6	38843.1	38882.4	39000	39098	39254.9	39372.5	39470.6
4	5HD	0	186.275	294.118	470.588	607.843	696.078	764.706	882.353	960.784	980.392	1000	1078.43	1156.86	1205.88	1303.92	1382.35	1431.37	1480.39	1549.02	1686.27	1754.9	1843.14	2490.2	3264.71	7333.33	13470.6	20960.8	27264.7	32803.9	37058.8	40637.3	42882.4	43735.3	44480.4	45352.9	46274.5	46951	47568.6	47617.6	47617.6	47637.3	47705.9	47794.1	47813.7	47882.4	47980.4	48029.4	48088.2
5	5HD	0	135.135	297.297	445.946	500	621.622	689.189	729.73	783.784	878.378	1000	1148.65	1229.73	1270.27	1297.3	1337.84	1391.89	1472.97	1621.62	1662.16	1702.7	1891.89	2445.95	3635.14	5216.22	7378.38	11824.3	20027	28500	33283.8	36000	37864.9	38986.5	39851.4	40756.8	41554.1	42351.4	43121.6	43743.2	44283.8	44824.3	45297.3	45810.8	46148.6	46648.6	47162.2	47608.1	47864.9
6	5HD	0	137.931	206.897	258.621	327.586	413.793	551.724	706.897	862.069	948.276	1000	1155.17	1275.86	1327.59	1379.31	1517.24	1620.69	1775.86	1931.03	2017.24	2155.17	2258.62	2500	3310.34	5137.93	8465.52	12844.8	21465.5	29069	35224.1	40206.9	42706.9	44069	44224.1	44431	44500	44551.7	44948.3	45241.4	45327.6	45465.5	45586.2	45758.6	45862.1	45982.8	46017.2	46017.2	46051.7
7	5HD	0	136.364	285.714	357.143	428.571	448.052	577.922	655.844	785.714	883.117	1000	1064.94	1123.38	1162.34	1181.82	1240.26	1279.22	1298.7	1337.66	1383.12	1487.01	1564.94	1720.78	2019.48	3051.95	9487.01	14844.2	19168.8	23051.9	24805.2	25454.5	26201.3	27253.2	28006.5	28389.6	28532.5	28746.8	28941.6	29136.4	29266.2	29428.6	29577.9	29766.2	29987	30155.8	30259.7	30474	30590.9
8	5HD	0	101.266	177.215	189.873	240.506	341.772	481.013	556.962	772.152	860.759	1000	1139.24	1215.19	1430.38	1518.99	1658.23	1797.47	1873.42	1987.34	2734.18	3556.96	4189.87	4784.81	5379.75	6822.78	8670.89	11898.7	17038	23455.7	31569.6	40784.8	51354.4	60354.4	68354.4	75367.1	80063.3	83924.1	87392.4	90582.3	93645.6	95924.1	97379.7	98126.6	98949.4	99506.3	100177	100987	101481
9	5HD	0	112.5	293.75	368.75	468.75	575	687.5	762.5	856.25	912.5	1000	1106.25	1212.5	1287.5	1362.5	1418.75	1500	1556.25	1606.25	1650	1743.75	2112.5	3143.75	3875	4756.25	6812.5	12118.8	17162.5	22056.2	25606.2	28987.5	32056.2	34493.8	36875	40675	44456.2	47350	48762.5	49400	50137.5	50718.8	51206.2	51687.5	52093.8	52356.2	52593.8	52831.2	53056.2
10	5HD	0	85.5263	190.789	309.211	414.474	526.316	625	743.421	835.526	914.474	1000	1092.11	1190.79	1289.47	1401.32	1467.11	1559.21	1578.95	1585.53	1592.11	1914.47	2131.58	2592.11	3375	4342.11	8203.95	12296.1	17664.5	22881.6	25868.4	28875	31953.9	35526.3	38210.5	39809.2	40934.2	41875	42526.3	43309.2	44203.9	44782.9	45217.1	45690.8	46263.2	46631.6	47144.7	47618.4	47940.8
[truncated: 10 more columns]
